# Supplementary material for: Changes in the Phylogenetic Structure of Alpine Grassland Plant Communities on the Qinghai–Tibetan Plateau with Long-Term Nitrogen Deposition
Source: Plants (Basel). 2024 Oct 7;13(19):2809. doi: 10.3390/plants13192809 (PMC11479209; doi:10.3390/plants13192809)
Supplement: Supplementary file 1 [file plants-13-02809-s001.zip]

Archive with 1 entries (1 files):
- plants-3142572-supplementary.pdf
